# Supplementary material for: Clinical Trial: A Pragmatic Randomised Controlled Study to Assess the Effectiveness of Two Patient Management Strategies in Mild to Moderate Ulcerative Colitis—The OPTIMISE Study
Source: J Clin Med. 2024 Aug 30;13(17):5147. doi: 10.3390/jcm13175147 (PMC11395821; doi:10.3390/jcm13175147)
Supplement: Supplementary file 1 [file jcm-13-05147-s001.zip]

Archive with 10 entries (10 files):
- Appendix S1.pdf
- CONSORT 2010 Checklist.pdf
- Supplementary Figure S1.pdf
- Supplementary Figure S2.pdf
- Supplementary Figure S3.pdf
- Supplementary Figure S4.pdf
- Supplementary Figure S5.pdf
- Supplementary Figure S6.pdf
- Supplementary Figure S7.pdf
- Supplementary Figure S8.pdf
